# Supplementary material for: What have we learned from global change manipulative experiments in China? A meta-analysis
Source: Sci Rep. 2015 Jul 24;5:12344. doi: 10.1038/srep12344 (PMC4513293; doi:10.1038/srep12344)
Supplement: Supplementary Database [file srep12344-s2.xlsx]

## Sheet: Title page
What have we learned from global change manipulative experiments in China? A meta-analysis
Zheng Fu1, 2, Shuli Niu1*, Jeffrey S. Dukes3
1Key Laboratory of Ecosystem Network Observation and Modeling, Institute of Geographic Sciences and Natural Resources Research, CAS, Beijing 100101, China
2University of Chinese Academy of Sciences, No.19A Yuquan Road, Beijing, 100049, China
3Department of Forestry and Natural Resources, and Department of Biological Sciences, Purdue University, West Lafayette, IN, USA
*Corresponding author, Phone: +86-10-64888062, Fax: +86-10-64889399, Email: sniu@igsnrr.ac.cn

## Sheet: Database_China
Studies	Ecosystem	Site location	Stimulated factor	Method	Magnitudes	Time(yr)	Soil C pool	Control	csd	Treatment	tsd	cn	tn	Aboveground biomass	Control	csd	Treatment	tsd	cn	tn	Litter C pool	Control	csd	Treatment	tsd	cn	tn	Belowground biomass	Control	csd	Treatment	tsd	cn	tn	Microbial C	Control	csd	Treatment	tsd	cn	tn	Microbial respiration	Control	csd	Treatment	tsd	cn	tn	Soil respiration
Bai et al.2009	Grassland	43°38´N, 116°42´E	N addition	NH4NO3	1.75g N•m-2•a-1	4									184.615	46.155	376	288	9	9
Bai et al.2009	Grassland	43°38´N, 116°42´E	N addition	NH4NO3	5.25g N•m-2•a-1	4									184.615	46.155	444	108	9	9
Bai et al.2009	Grassland	43°38´N, 116°42´E	N addition	NH4NO3	10.5g N•m-2•a-1	4									184.615	46.155	664	180	9	9
Bai et al.2009	Grassland	43°38´N, 116°42´E	N addition	NH4NO3	17.5g N•m-2•a-1	4									184.615	46.155	704	156	9	9
Bai et al.2009	Grassland	43°38´N, 116°42´E	N addition	NH4NO3	28g N•m-2•a-1	4									184.615	46.155	664	60	9	9
Bai et al.2009	Grassland	43°38´N, 116°42´E	N addition	NH4NO3	1.75g N•m-2•a-1	4									230.769	46.155	264	36	9	9
Bai et al.2009	Grassland	43°38´N, 116°42´E	N addition	NH4NO3	5.25g N•m-2•a-1	4									230.769	46.155	312	72	9	9
Bai et al.2009	Grassland	43°38´N, 116°42´E	N addition	NH4NO3	10.5g N•m-2•a-1	4									230.769	46.155	344	96	9	9
Bai et al.2009	Grassland	43°38´N, 116°42´E	N addition	NH4NO3	17.5g N•m-2•a-1	4									230.769	46.155	380	144	9	9
Bai et al.2009	Grassland	43°38´N, 116°42´E	N addition	NH4NO3	28g N•m-2•a-1	4									230.769	46.155	348	108	9	9
Bi et al.2012	Grassland	42°02´N, 116°17´E	N addition	NH4NO3	10 g N•m-2•a-1	3		15.4815	0.815	15.0185	1.111	4	4
Bi et al.2012	Grassland	42°02´N, 116°17´E	N addition	NH4NO3	10 g N•m-2•a-1	3		17	1.667	15.6667	2.037	4	4
Bi et al.2012	Grassland	42°02´N, 116°17´E	Increasing precipitation	*	*	3		15.4815	0.815	17	1.667	4	4
Bi et al.2012	Grassland	42°02´N, 116°17´E	Increasing precipitation	*	*	3		15.0185	1.111	15.6667	2.037	4	4
Cai et al.2013	Forest	23°39'N,113°17'E	N addition	Urea	5g N•m-2•a-1	2		10	1.143	9.83	3.36	3	3
Cai et al.2013	Forest	23°39'N,113°17'E	N addition	Urea	10g N•m-2•a-1	2		10	1.143	10.77	1.403	3	3
Chen et al.2012	Forest	23°20´N,113°30´E	N addition	NH4NO3	10g N•m-2•a-1	5		9.056	0.722	10.222	1.889	2	2																							253.571	26.786	183.929	33.929	2	2
Chen et al.2012	Forest	23°20´N,113°30´E	N addition	NH4NO3	10g N•m-2•a-1	5		7.833	1.944	9.444	0.722	3	3																							326.786	50	300	46.429	3	3
Chen et al.2008	Grassland	43°26´-44°N,115°32´-117°E	Increasing precipitation	*	*	1
Chen et al.2008	Grassland	43°26´-44°N,115°32´-118°E	Increasing precipitation	*	*	1
Chen et al.2008	Grassland	43°26´-44°N,115°32´-119°E	Increasing precipitation	*	*	1
Chen et al.2008	Grassland	43°26´-44°N,115°32´-120°E	Increasing precipitation	*	*	1
Chen et al.2008	Grassland	43°26´-44°N,115°32´-121°E	Increasing precipitation	*	*	1
Chen et al.2008	Grassland	43°26´-44°N,115°32´-122°E	Increasing precipitation	*	*	1
Chen et al.2008	Grassland	43°26´-44°N,115°32´-123°E	Increasing precipitation	*	*	1
Chen et al.2008	Grassland	43°26´-44°N,115°32´-124°E	Increasing precipitation	*	*	1
Chen et al.2008	Grassland	43°26´-44°N,115°32´-125°E	Increasing precipitation	*	*	1
Chen et al.2008	Grassland	43°26´-44°N,115°32´-126°E	Increasing precipitation	*	*	1
Chen et al.2009	Grassland	42°02´N, 116°17´E	Increasing precipitation	*	*	1									241.2	65.6	226.7	46.8	4	4									1458	652	1640	544	4	4									1.13	0.1	1.3	0.3	4	4
Chen et al.2009	Grassland	42°02´N, 116°17´E	Increasing precipitation	*	*	1									241.2	65.6	271	91	4	4									1458	652	1552	760	4	4									1.13	0.1	1.64	0.5	4	4
Chen et al.2009	Grassland	42°02´N, 116°17´E	Increasing precipitation	*	*	1									241.2	65.6	253.2	40.8	4	4									1458	652	1541	516	4	4									1.13	0.1	2	0.74	4	4
Chen et al.2009	Grassland	42°02´N, 116°17´E	Increasing precipitation	*	*	1									241.2	65.6	255	100.2	4	4									1458	652	1443	316	4	4									1.13	0.1	2.55	0.68	4	4
Chen et al.2010	Forest	31°41´N,103°53´E	N addition	NH4NO3	25g N•m-2•a-1	1		69.45	0.53	70.45	1.3	20	20
Chen et al.2010	Forest	31°41´N,103°53´E	N addition	NH4NO3	25g N•m-2•a-1	1		71.52	1.07	78.58	2.98	20	20
Chen et al.2010	Forest	31°41´N, 103°53´E	Warming	Infrared heater	1.93	1		69.45	0.53	71.52	1.07	20	20
Chen et al.2010	Forest	31°41´N, 103°53´E	Warming	Infrared heater	1.93	1		70.45	1.3	78.58	2.98	20	20
Chen et al.2012	Forest	23°10´N,112°10´E	N addition	NH4NO3	5g N•m-2•a-1	5		19.6226	6.536	21.1321	4.902	3	3
Chen et al.2012	Forest	23°10´N,112°10´E	N addition	NH4NO3	10g N•m-2•a-1	5		19.6226	6.536	22.6415	1.961	3	3
Chen et al.2012	Forest	23°10´N,112°10´E	N addition	NH4NO3	5g N•m-2•a-1	5		19.6226	6.536	21.1321	4.902	3	3
Chen et al.2012	Forest	23°10´N,112°10´E	N addition	NH4NO3	10g N•m-2•a-1	5		19.6226	6.536	22.6415	1.961	3	3
Chen et al.2012	Forest	23°10´N,112°10´E	N addition	NH4NO3	5g N•m-2•a-1	5		25.283	5.882	23.5849	5.229	3	3
Chen et al.2012	Forest	23°10´N,112°10´E	N addition	NH4NO3	10g N•m-2•a-1	5		25.283	5.882	30.3774	4.248	3	3
Chen et al.2012	Forest	23°10´N,112°10´E	N addition	NH4NO3	15g N•m-2•a-1	5		25.283	5.882	30.7547	3.922	3	3
Chen et al.2013	Forest	23°10´N,112°10´E	N addition	NH4NO3	15g N•m-2•a-1	1
Chen et al.2013	Forest	23°10´N,112°10´E	N addition	NH4NO3	15g N•m-2•a-1	1
Chen et al.2013	Forest	23°10´N,112°10´E	N addition	NH4NO3	15g N•m-2•a-1	1
Chen et al.2013	Forest	23°10´N,112°10´E	N addition	NH4NO3	15g N•m-2•a-1	1
Chi et al.2013	Grassland	42°02´N,116°17´E	Warming	Infrared heater	2.07	6
Chi et al.2013	Grassland	42°02´N,116°17´E	Warming	Infrared heater	2.07	6
Deng et al.2009	Forest	23°20´N,113°21´E	N addition	NH4NO3	10g N•m-2•a-1	4
Deng et al.2010	Forest	23°20'N,113°30'E	N addition	NH4NO3	10g N•m-2•a-1	5									2.64286	0.333	3.45238	0.262	2	2									0.90625	0.063	1.17188	0.07	2	2
Deng et al.2010	Forest	23°20'N,113°30'E	N addition	NH4NO3	10g N•m-2•a-1	5									3.14286	0.214	4.42857	0.286	3	3									1.29688	0.094	1.42969	0.063	3	3
Deng et al.2009	Forest	23°10'N,113°21' E	Increasing precipitation	*	*	4
Deng et al.2012	Forest	23°09'N, 112°30'E	Increasing precipitation	*	*	3																														448.98	94.9806	455.102	84.9827	6	6
Deng et al.2012	Forest	23°09'N, 112°30'E	Increasing precipitation	*	*	3																														381.633	44.9908	410.204	44.9908	6	6
Deng et al.2012	Forest	23°09'N, 112°30'E	Increasing precipitation	*	*	3																														277.551	54.9888	367.347	59.9878	6	6
Deng et al.2012	Forest	23°09'N, 112°30'E	Increasing precipitation	*	*	3																														708.163	74.9847	702.041	64.9867	6	6
Deng et al.2012	Forest	23°09'N, 112°30'E	Increasing precipitation	*	*	3																														524.49	19.9959	695.918	99.9796	6	6
Deng et al.2012	Forest	23°09'N, 112°30'E	Increasing precipitation	*	*	3																														440.816	64.9867	540.816	69.9857	6	6
Duan et al.2009	Forest	23°10´N,113°21´E	N addition	NH4NO3	10g N•m-2•a-1	3
Duan et al.2009	Forest	23°10´N,113°21´E	N addition	NH4NO3	10g N•m-2•a-1	3
Duan et al.2009	Forest	23°10´N,113°21´E	N addition	NH4NO3	10g N•m-2•a-1	3
Duan et al.2009	Forest	23°10´N,113°21´E	N addition	NH4NO3	10g N•m-2•a-1	3
Duan et al.2009	Forest	23°10´N,113°21´E	N addition	NH4NO3	10g N•m-2•a-1	3
Duan et al.2009	Forest	23°10´N,113°21´E	N addition	NH4NO3	10g N•m-2•a-1	3
Duan et al.2009	Forest	23°10´N,113°21´E	N addition	NH4NO3	10g N•m-2•a-1	3
Duan et al.2009	Forest	23°10´N,113°21´E	N addition	NH4NO3	10g N•m-2•a-1	3
Duan et al.2009	Forest	23°10´N,113°21´E	N addition	NH4NO3	10g N•m-2•a-1	3
Duan et al.2009	Forest	23°10´N,113°21´E	N addition	NH4NO3	10g N•m-2•a-1	3
Duan et al.2009	Forest	23°10´N,113°21´E	N addition	NH4NO3	10g N•m-2•a-1	3
Duan et al.2009	Forest	23°10´N,113°21´E	N addition	NH4NO3	10g N•m-2•a-1	3
Fan et al.2007	Forest	26°30´N,117°43´E	N addition	Urea	6g N•m-2•a-1	2									0.172881	0.013	0.185085	0.02	3	3
Fan et al.2007	Forest	26°30´N,117°43´E	N addition	Urea	12g N•m-2•a-1	2									0.172881	0.013	0.201356	0.01	3	3
Fan et al.2007	Forest	26°30´N,117°43´E	N addition	Urea	24g N•m-2•a-1	2									0.172881	0.013	0.214576	0.014	3	3
Fan et al.2008	Forest	26°30´N,117°43´E	N addition	Urea	6g N•m-2•a-1	2
Fan et al.2008	Forest	26°30´N,117°43´E	N addition	Urea	12g N•m-2•a-2	2
Fan et al.2008	Forest	26°30´N,117°43´E	N addition	Urea	24g N•m-2•a-3	2
Fang et al.2007	Forest	23°19´N,112°19´E	N addition	NH4NO3	5g N•m-2•a-1	1
Fang et al.2007	Forest	23°19´N,112°19´E	N addition	NH4NO3	10g N•m-2•a-1	1
Fang et al.2007	Forest	23°19´N,112°19´E	N addition	NH4NO3	5g N•m-2•a-1	1
Fang et al.2007	Forest	23°19´N,112°19´E	N addition	NH4NO3	10g N•m-2•a-1	1
Fang et al.2007	Forest	23°19´N,112°19´E	N addition	NH4NO3	5g N•m-2•a-1	1
Fang et al.2007	Forest	23°19´N,112°19´E	N addition	NH4NO3	10g N•m-2•a-1	1
Fang et al.2007	Forest	23°19´N,112°19´E	N addition	NH4NO3	15g N•m-2•a-1	1
Fang et al.2006	Forest	23°10´N,112°10´E	N addition	NH4NO3	5g N•m-2•a-1	1		28.3	0.537	27.7	0.727	3	3
Fang et al.2006	Forest	23°10´N,112°10´E	N addition	NH4NO3	10g N•m-2•a-1	1		28.3	0.537	25.9	0.416	3	3
Fang et al.2006	Forest	23°10´N,112°10´E	N addition	NH4NO3	5g N•m-2•a-1	1		26.4	4.503	28.7	6.582	3	3
Fang et al.2006	Forest	23°10´N,112°10´E	N addition	NH4NO3	10g N•m-2•a-1	1		26.4	4.503	28	3.984	3	3
Fang et al.2006	Forest	23°10´N,112°10´E	N addition	NH4NO3	5g N•m-2•a-1	1		45.5	3.984	38.3	9.007	3	3
Fang et al.2006	Forest	23°10´N,112°10´E	N addition	NH4NO3	10g N•m-2•a-1	1		45.5	3.984	38.6	3.291	3	3
Fang et al.2006	Forest	23°10´N,112°10´E	N addition	NH4NO3	15g N•m-2•a-1	1		45.5	3.984	43	1.039	3	3
Fang et al.2012	Forest	23°09-11'N,112°30-33'E	N addition	NH4NO3	5g N•m-2•a-1	1.5																														207.93	43.21	267.91	113.44	3	3
Fang et al.2012	Forest	23°09-11'N,112°30-33'E	N addition	NH4NO3	10g N•m-2•a-1	1.5																														207.93	43.21	212.45	49.06	3	3
Fang et al.2012	Forest	23°09-11'N,112°30-33'E	N addition	NH4NO3	15g N•m-2•a-1	1.5																														207.93	43.21	225.46	56.53	3	3
Fang et al.2012	Forest	23°09-11'N,112°30-33'E	N addition	NH4NO3	5g N•m-2•a-1	1.5																														82.44	31.04	67.2	31.54	3	3
Fang et al.2012	Forest	23°09-11'N,112°30-33'E	N addition	NH4NO3	10g N•m-2•a-1	1.5																														82.44	31.04	80.22	7.38	3	3
Fang et al.2012	Forest	23°09-11'N,112°30-33'E	N addition	NH4NO3	5g N•m-2•a-1	1.5																														72.18	12.36	103.38	36.85	3	3
Fang et al.2012	Forest	23°09-11'N,112°30-33'E	N addition	NH4NO3	10g N•m-2•a-1	1.5																														72.18	12.36	74.3	23.76	3	3
Fang et al.2012	Forest	23°09'N, 112°30'E	Increasing precipitation	*	*	1.5																														204.09	13.64	223.09	20.94	3	3
Fang et al.2012	Forest	23°09'N, 112°30'E	Increasing precipitation	*	*	1.5																														143.42	53.72	135.19	25.68	3	3
Fang et al.2012	Forest	23°09'N, 112°30'E	Increasing precipitation	*	*	1.5																														58.81	11.22	83.87	12.64	3	3
Fu et al.2012	Grassland	30°30′′N, 91°03′′E	Warming	OTC	1.2	1																														281.081	52.702	254.73	35.135	4	4
Fu et al.2012	Grassland	30°30′′N, 91°03′′E	Warming	OTC	1.2	1																														307.432	87.838	272.297	70.27	4	4
Fu et al.2012	Grassland	30°30′′N, 91°03′′E	Warming	OTC	1.2	1																														588.514	140.541	518.243	122.973	4	4
Gao et al.2013	Forest	50°20´-30´N,121°45´-122°E	N addition	NH4NO3	10g N•m-2•a-1	1
Gao et al.2013	Forest	50°20´-30´N,121°45´-122°E	N addition	NH4NO3	40g N•m-2•a-1	1
Guo et al.2013	Forest	36°18'-37°05'N,111°45'-112°33'E	N addition	Urea	5g N•m-2•a-1	2																														187.234	25.532	225.532	55.319	3	3
Guo et al.2013	Forest	36°18'-37°05'N,111°45'-112°33'E	N addition	Urea	10g N•m-2•a-1	2																														187.234	25.532	268.085	178.723	3	3
Guo et al.2013	Forest	36°18'-37°05'N,111°45'-112°33'E	N addition	Urea	15g N•m-2•a-1	2																														187.234	25.532	280.851	127.66	3	3
Guo et al.2013	Forest	36°18'-37°05'N,111°45'-112°33'E	N addition	Urea	5g N•m-2•a-1	2																														353.191	119.149	646.809	200	3	3
Guo et al.2013	Forest	36°18'-37°05'N,111°45'-112°33'E	N addition	Urea	10g N•m-2•a-1	2																														353.191	119.149	204.255	80.851	3	3
Guo et al.2013	Forest	36°18'-37°05'N,111°45'-112°33'E	N addition	Urea	15g N•m-2•a-1	2																														353.191	119.149	340.426	85.106	3	3
Han et al.2009	Forest	31°35′ N, 102°35′ E	Warming	OTC	1.12	1									0.7	0.098	0.71	0.084	6	6									0.342222	0.076	0.362222	0.076	6	6
Heng et al.2010	Grassland	37°58'N,100°55'E	Warming	OTC	1.5-2.5	1		104.54	18.49	83.49	10.54	9	9																							1101.78	321.43	973.43	260.17	9	9
Heng et al.2010	Grassland	37°58'N,100°55'E	Warming	OTC	1.5-2.5	1		100.36	20.83	93.94	12.39	9	9																							1243.75	715.52	1294.16	355.69	9	9
Heng et al.2010	Grassland	37°58'N,100°55'E	Warming	OTC	1.5-2.5	1		99.02	9.37	90.96	11	9	9																							1332.13	323.24	1286.38	323.76	9	9
Heng et al.2010	Grassland	37°58'N,100°55'E	Increasing precipitation	*	*	1		104.54	18.49	99.02	9.37	9	9																							1101.78	321.43	1332.13	323.24	9	9
Heng et al.2010	Grassland	37°58'N,100°55'E	Increasing precipitation	*	*	1		83.49	10.54	90.96	11	9	9																							973.43	260.17	1286.38	323.76	9	9
Hu et al.2009	Forest	42°24´N,128°05´E	N addition	NH4NO3	2.5g N•m-2•a-1	1
Hu et al.2009	Forest	42°24´N,128°05´E	N addition	NH4NO3	2.5g N•m-2•a-1	1
Hu et al.2009	Forest	42°24´N,128°05´E	N addition	NH4NO3	5g N•m-2•a-1	1
Hu et al2009	Forest	42°24´N,128°05´E	N addition	NH4NO3	5g N•m-2•a-1	1
Jia et al.2007	Forest	45°21´N,127°30´E	N addition	NH4NO3	10g N•m-2•a-1	3
Jia et al.2007	Forest	45°21´N,127°30´E	N addition	NH4NO3	10g N•m-2•a-1	3
Jia et al.2009	Forest	45°21´N,127°30´E	N addition	NH4NO3	10g N•m-2•a-1	6																														1036.59	105.61	658.537	42.244	3	3
Jia et al.2009	Forest	45°21´N,127°30´E	N addition	NH4NO3	10g N•m-2•a-1	6																														1097.56	63.366	756.098	21.122	3	3
Jiang et al.2013	Grassland	30°51' N,91°07' E	N addition	Urea	5g N•m-2•a-1	2									82.3529	11.765	105.147	14.706	4	4									316.216	48.649	336.486	48.649	4	4
Jiang et al.2013	Grassland	30°51' N,91°08' E	N addition	Urea	10g N•m-2•a-1	2									82.3529	11.765	83.8235	11.765	4	4									316.216	48.649	409.459	56.757	4	4
Jiang et al.2013	Grassland	30°51' N,91°09' E	N addition	Urea	5g N•m-2•a-1	2									82.3529	11.765	136.029	19.118	4	4									316.216	48.649	450	64.865	4	4
Jiang et al.2013	Grassland	30°51' N,91°10' E	N addition	Urea	10g N•m-2•a-1	2									82.3529	11.765	150.735	11.765	4	4									316.216	48.649	628.378	48.649	4	4
Jiang et al.2013	Forest	23°10´N, 112°13´E	Increasing precipitation	*	*	3																							139.23	8.52	138.31	8.35	3	3		558.57	43.01	594.78	55.04	3	3
Jiang et al.2013	Forest	23°10´N, 112°13´E	Increasing precipitation	*	*	3																							131.83	9.92	131.9	7.64	3	3		371.37	36.58	402.71	33.95	3	3
Jiang et al.2013	Forest	23°10´N, 112°13´E	Increasing precipitation	*	*	3																							101.21	8.66	124.9	7.74	3	3		293.33	39.32	355.41	33.19	3	3
Jing et al.2013	Grassland	37°36′N, 101°19′E	Warming	Infrared heater	1.2-1.7	3																														2121	296	1756	196	4	4
Klein et al.2007	Grassland	37°37´N, 101°12´E	Warming	OTC	1.5	2									85.7	8.57	161.2	16.12	4	4
Klein et al.2007	Grassland	37°37´N, 101°12´E	Warming	OTC	1.5	2									219.8	21.98	203.6	20.36	4	4
Li et al.2010	Forest	30°08'N,103°00'E	N addition	NH4NO3	5g N•m-2•a-1	1																														382.143	30.357	267.857	35.714	3	3
Li et al.2010	Forest	30°08'N,103°00'E	N addition	NH4NO3	15g N•m-2•a-1	1																														382.143	30.357	233.929	21.429	3	3
Li et al.2010	Forest	30°08'N,103°00'E	N addition	NH4NO3	30g N•m-2•a-1	1																														382.143	30.357	207.143	10.714	3	3
Li et al.2010	Forest	32°03'N,118°51'E	N addition	NH4NO3	5g N•m-2•a-1	1
Li et al.2010	Forest	32°03'N,118°51'E	N addition	NH4NO3	10g N•m-2•a-1	1
Li et al.2010	Forest	32°03'N,118°51'E	N addition	NH4NO3	15g N•m-2•a-1	1
Li et al.2014	Forest	36°31-43'N,112°01-15'E	N addition	Urea	5g N•m-2•a-1	3																														237.255	64.525	301.961	47.545	3	3
Li et al.2014	Forest	36°31-43'N,112°01-15'E	N addition	Urea	10g N•m-2•a-1	3																														237.255	64.525	368.627	37.357	3	3
Li et al.2014	Forest	36°31-43'N,112°01-15'E	N addition	Urea	15g N•m-2•a-1	3																														237.255	64.525	437.255	20.376	3	3
Li et al.2004	Grassland	37°30´N, 101°20´E	Warming	OTC	1.15	5									486.24	48.624	443.74	44.374	6	6
Li et al.2009	Grassland	42°58´N, 122°21´E	N addition	NH4NO3	2.5g N•m-2•a-1	4									333.152	33.696	497.826	64.674	6	6		100.407	37.83	149.187	40.817	6	6
Li et al.2009	Grassland	42°58´N, 122°21´E	N addition	NH4NO3	5g N•m-2•a-1	4									333.152	33.696	574.457	115.217	6	6		100.407	37.83	113.821	19.911	6	6
Li et al.2009	Grassland	42°58´N, 122°21´E	N addition	NH4NO3	7.5g N•m-2•a-1	4									333.152	33.696	857.065	121.196	6	6		100.407	37.83	205.149	100.88	6	6
Li et al.2009	Grassland	42°58´N, 122°21´E	N addition	NH4NO3	10g N•m-2•a-1	4									333.152	33.696	774.457	101.087	6	6		100.407	37.83	145.393	44.135	6	6
Li et al.2009	Grassland	42°58´N, 122°21´E	N addition	NH4NO3	30g N•m-2•a-1	4									333.152	33.696	555.435	60.87	6	6		100.407	37.83	152.71	38.162	6	6
Li et al.2011	Forest	30°14'N,119°42'E	N addition	NH4NO3	6g N•m-2•a-1	1
Li et al.2011	Forest	30°14'N,119°42'E	N addition	NH4NO3	12g N•m-2•a-1	1
Li et al.2011	Forest	30°14'N,119°42'E	N addition	NH4NO3	24g N•m-2•a-1	1
Li et al.2011	Forest	30°14'N,119°42'E	N addition	NH4NO3	6g N•m-2•a-1	1
Li et al.2011	Forest	30°14'N,119°42'E	N addition	NH4NO3	12g N•m-2•a-1	1
Li et al.2011	Forest	30°14'N,119°42'E	N addition	NH4NO3	24g N•m-2•a-1	1
Li et al.2011	Grassland	34°43’N, 92°53’E	Warming	OTC	2.1	2		9.95918	1.414	14.5306	0.99	3	3		209.091	86.6	263.636	118.091	3	3																229.95	34.641	385.31	32.909	3	3
Li et al.2011	Grassland	34°43’N, 92°53’E	Warming	OTC	2.28	2									576.923	399.692	730.769	599.538	3	3																602.68	52.308	808.69	60.968	3	3
Li et al.2011	Grassland	34°43’N, 92°53’E	Warming	OTC	2.59	2									0.606061	0.157	0.757576	0.21	3	3
Li et al.2011	Grassland	34°43’N, 92°53’E	Warming	OTC	5.16	2									0.606061	0.157	0.697	0.192	3	3
Li et al.2011	Grassland	34°43’N, 92°53’E	Warming	OTC	2.98	2									0.882	0.236	1.127	0.3	3	3
Li et al.2011	Grassland	34°43’N, 92°53’E	Warming	OTC	5.52	2									0.882	0.236	1.691	0.457	3	3
Li et al.2011	Grassland	31°50´-33°22´N,101°51´-103°23´E	Warming	OTC	1.3-1.6	1									429.412	74.4	467.647	55.8	10	10
Li et al.2011	Grassland	31°50´-33°22´N,101°51´-103°23´E	Warming	OTC	1.3-1.6	2									320.588	46.5	358.824	46.5	10	10
Li et al.2011	Grassland	31°50´-33°22´N,101°51´-103°23´E	Warming	OTC	1.3-1.6	3									355.882	46.5	297.059	46.5	10	10
Li et al.2013	Grassland	42°02´N, 116°17´E	N addition	NH4NO3	10 g N•m-2•a-1	4		22.3	3.31	26.14	7.34	6	6		120.75	11.65	126.74	5.97	6	6									971.88	422.08	1199.58	269.78	6	6
Li et al.2013	Grassland	42°02´N, 116°17´E	N addition	NH4NO3	10 g N•m-2•a-1	4		20.4	2.66	27.69	5.51	6	6		116.54	13.86	142.85	11.29	6	6									875.25	303.15	977.95	295.41	6	6
Li et al.2013	Grassland	42°02´N, 116°17´E	Warming	Infrared heater	1.79	4		22.3	3.31	20.4	2.66	6	6		120.75	11.65	116.54	13.86	6	6									971.88	422.08	875.25	303.15	6	6
Li et al.2013	Grassland	42°02´N, 116°17´E	Warming	Infrared heater	1.79	4		26.14	7.34	27.69	5.51	6	6		126.74	5.97	142.85	11.29	6	6									1199.58	269.78	977.95	295.41	6	6
Lin et al.2011	Grassland	37°37´N, 101°12´E	Warming	Infrared heater	1.5	3									295	12	494	48	4	4									3243	278	4223	361	4	4
Lin et al.2011	Grassland	37°37´N, 101°12´E	Warming	Infrared heater	1.5	3																							3417	292	2917	292	4	4
Liu et al.2010	Forest	23°20'N,113°30'E	N addition	NH4NO3	10g N•m-2•a-1	4									4.82	0.028	7.94	1.782	2	2									1.62	0.127	2.37	0.212	2	2
Liu et al.2010	Forest	23°20'N,113°30'E	N addition	NH4NO3	10g N•m-2•a-1	4									5.55	0.156	7.98	0.364	3	3									1.85	0.173	2.39	0.208	3	3
Liu et al.2013	Forest	23°10´N,112°10´E	N addition	NH4NO3	15g N•m-2•a-1	4		5	0.671	4.6	0.671	5	5																							10.0602	2.425	9.75904	2.559	5	5
Liu et al.2013	Forest	23°10´N,112°10´E	N addition	NH4NO3	15g N•m-2•a-1	4		3.9	0.447	4.5	0.447	5	5																							12.5301	3.098	12.5904	3.637	5	5
Liu et al.2009	Grassland	42°02´N, 116°17´E	Warming	Infrared heater	1.2	3																														271.6	73.5	196.6	57.3	6	6		40.5	12.7	38.8	7.6	6	6
Liu et al.2009	Grassland	42°02´N, 116°17´E	Warming	Infrared heater	1.2	3																														350	91.9	267.5	24.5	6	6		69.7	10.8	45.9	5.4	6	6
Liu et al.2009	Grassland	42°02´N, 116°17´E	Increasing precipitation	*	*	3																														271.6	73.5	350	91.9	6	6		40.5	12.7	69.7	10.8	6	6
Liu et al.2009	Grassland	42°02´N, 116°17´E	Increasing precipitation	*	*	3																														196.6	57.3	267.5	24.5	6	6		38.8	7.6	45.9	5.4	6	6
Liu et al.2009	Grassland	42°02´N, 116°17´E	Increasing precipitation	*	*	2
Liu et al.2009	Grassland	42°02´N, 116°17´E	Increasing precipitation	*	*	2
Liu et al.2010	Grassland	34°17-25’N,100°26-43’E	Warming	OTC	<3	5									260.336	118.335	414.171	92.038	4	4
Liu et al.2010	Grassland	34°17-25’N,100°26-43’E	Warming	OTC	<3	5									260.336	118.335	336.596	26.297	4	4
Liu et al.2010	Grassland	34°17-25’N,100°26-43’E	Warming	OTC	<3	5									260.336	118.335	331.191	123.886	4	4
Liu et al.2010	Grassland	34°17-25’N,100°26-43’E	Warming	OTC	<3	5									260.336	118.335	280.058	44.704	4	4
Liu et al.2010	Grassland	34°17-25’N,100°26-43’E	Warming	OTC	<3	5									260.336	118.335	272.169	73.63	4	4
Liu et al.2011	Forest	31°41´N,103°51´E	N addition	NH4NO3	25g N•m-2•a-1	1		74.375	9.184	72.188	13.019	6	6																							565	31.8	455.172	31.674	6	6
Liu et al.2011	Forest	31°41´N,103°51´E	N addition	NH4NO3	25g N•m-2•a-1	1		78.75	5.358	76.25	12.245	6	6		4.41	0.93	4.58	1.2	6	6									2.41	0.69	2.02	0.73	6	6		485	26.9	416	48.9	6	6
Liu et al.2011	Forest	31°41´N, 103°51´E	Warming	Infrared heater	1.5	1		74.375	9.184	78.75	5.358	6	6		3.8	0.54	4.41	0.93	6	6									2.08	1.04	2.41	0.69	6	6		565	31.8	485	26.9	6	6
Liu et al.2011	Forest	31°41´N, 103°51´E	Warming	Infrared heater	1.5	1		72.188	13.019	76.25	12.245	6	6																							455.172	31.674	416	48.9	6	6
Liu et al.2012	Forest	48º 02-12'N, 128º58'-129º15' E	N addition	NH4NO3	5g N•m-2•a-1	1
Liu et al.2012	Forest	48º 02-12'N, 128º58'-129º15' E	N addition	NH4NO3	10g N•m-2•a-1	1
Liu et al.2012	Forest	48º 02-12'N, 128º58'-129º15' E	N addition	NH4NO3	15g N•m-2•a-1	1
Liu et al.2013	Forest	31°42´N, 103°54´E	Warming	OTC	2.5	2
Liu et al.2013	Forest	31°42´N, 103°54´E	Warming	OTC	2.5	2
Lu et al.2009	Forest	23°10´N,112°10´E	N addition	NH4NO3	5g N•m-2•a-1	2		30.7	1.96	30.1	3.184	6	6
Lu et al.2009	Forest	23°10´N,112°10´E	N addition	NH4NO3	10g N•m-2•a-1	2		30.7	1.96	32.5	3.674	6	6
Lu et al.2009	Forest	23°10´N,112°10´E	N addition	NH4NO3	15g N•m-2•a-1	2		30.7	1.96	33.4	1.47	6	6
Lu et al.2009	Forest	23°10´N,112°10´E	N addition	NH4NO3	5g N•m-2•a-1	2		26.5	2.939	24.2	4.409	6	6
Lu et al.2009	Forest	23°10´N,112°10´E	N addition	NH4NO3	10g N•m-2•a-1	2		26.5	2.939	25	2.939	6	6
Lu et al.2009	Forest	23°10´N,112°10´E	N addition	NH4NO3	5g N•m-2•a-1	2		19.1	3.429	19	3.919	6	6
Lu et al.2009	Forest	23°10´N,112°10´E	N addition	NH4NO3	10g N•m-2•a-1	2		19.1	3.429	18.2	1.47	6	6
Lu et al.2010	Forest	23°10´N,112°10´E	N addition	NH4NO3	5g N•m-2•a-1	5
Lu et al.2010	Forest	23°10´N,112°10´E	N addition	NH4NO3	10g N•m-2•a-1	5
Lu et al.2010	Forest	23°10´N,112°10´E	N addition	NH4NO3	15g N•m-2•a-1	5
Lu et al.2012	Forest	23°10´N,112°10´E	N addition	NH4NO3	5g N•m-2•a-1	3		23.63	6.686	24.6	0.381	3	3
Lu et al.2012	Forest	23°10´N,112°10´E	N addition	NH4NO3	10g N•m-2•a-1	3		23.63	6.686	24.64	0.364	3	3
Lu et al.2012	Forest	23°10´N,112°10´E	N addition	NH4NO3	5g N•m-2•a-1	3		19.7	2.615	20.28	5.369	3	3
Lu et al.2012	Forest	23°10´N,112°10´E	N addition	NH4NO3	10g N•m-2•a-1	3		19.7	2.615	21.85	3.395	3	3
Lu et al.2012	Forest	23°10´N,112°10´E	N addition	NH4NO3	5g N•m-2•a-1	3
Lu et al.2012	Forest	23°10´N,112°10´E	N addition	NH4NO3	10g N•m-2•a-1	3
Lu et al.2012	Forest	23°10´N,112°10´E	N addition	NH4NO3	5g N•m-2•a-1	3
Lu et al.2012	Forest	23°10´N,112°10´E	N addition	NH4NO3	10g N•m-2•a-1	3
Lu et al.2012	Forest	23°10´N,112°10´E	N addition	NH4NO3	5g N•m-2•a-1	3
Lu et al.2012	Forest	23°10´N,112°10´E	N addition	NH4NO3	10g N•m-2•a-1	3
Lu et al.2012	Forest	23°10´N,112°10´E	N addition	NH4NO3	5g N•m-2•a-1	3
Lu et al.2012	Forest	23°10´N,112°10´E	N addition	NH4NO3	10g N•m-2•a-1	3
Luo et al.2009	Grassland	37°37´N, 101°12´E	Warming	Infrared heater	1.5	2																62.7	21.8	42.9	6.5	4	4		2534	344	3495	432	4	4
Luo et al.2009	Grassland	37°37´N, 101°12´E	Warming	Infrared heater	1.5	2																23.5	4.6	17.9	4.2	4	4		2789	410	2456	430	4	4
Luo et al.2010	Grassland	37°37´N, 101°12´E	Warming	Infrared heater	1.5	2
Mo et al.2007	Forest	23°10´N,112°10´E	N addition	NH4NO3	5g N•m-2•a-1	1																685	79.7	600	84.9	3	3
Mo et al.2007	Forest	23°10´N,112°10´E	N addition	NH4NO3	10g N•m-2•a-1	1																685	79.7	664	84.9	3	3
Mo et al.2007	Forest	23°10´N,112°10´E	N addition	NH4NO3	5g N•m-2•a-1	1																464	57.158	651	69.282	3	3
Mo et al.2007	Forest	23°10´N,112°10´E	N addition	NH4NO3	10g N•m-2•a-1	1																464	57.158	605	74.478	3	3
Mo et al.2008	Forest	23°10´N,112°10´E	N addition	NH4NO3	5g N•m-2•a-1	1
Mo et al.2008	Forest	23°10´N,112°10´E	N addition	NH4NO3	10g N•m-2•a-1	1
Mo et al.2008	Forest	23°10´N,112°10´E	N addition	NH4NO3	15g N•m-2•a-1	1
Mo et al.2008	Forest	23°10´N,112°10´E	N addition	NH4NO3	30g N•m-2•a-1	1
Mo et al.2008	Forest	23°10´N,112°10´E	N addition	NH4NO3	5g N•m-2•a-1	1
Mo et al.2008	Forest	23°10´N,112°10´E	N addition	NH4NO3	10g N•m-2•a-1	1
Mo et al.2008	Forest	23°10´N,112°10´E	N addition	NH4NO3	15g N•m-2•a-1	1
Mo et al.2008	Forest	23°10´N,112°10´E	N addition	NH4NO3	30g N•m-2•a-1	1
Mo et al.2005	Forest	23°10´N,112°33´E	N addition	NH4NO3	5g N•m-2•a-1	1
Mo et al.2005	Forest	23°10´N,112°33´E	N addition	NH4NO3	10g N•m-2•a-1	1
Mo et al.2005	Forest	23°10´N,112°33´E	N addition	NH4NO3	5g N•m-2•a-1	1
Mo et al.2005	Forest	23°10´N,112°33´E	N addition	NH4NO3	10g N•m-2•a-1	1
Mo et al.2005	Forest	23°10´N,112°33´E	N addition	NH4NO3	5g N•m-2•a-1	1
Mo et al.2005	Forest	23°10´N,112°33´E	N addition	NH4NO3	10g N•m-2•a-1	1
Mo et al.2005	Forest	23°10´N,112°33´E	N addition	NH4NO3	15g N•m-2•a-1	1
Mo et al.2006	Forest	23°10´N,112°10´E	N addition	NH4NO3	5g N•m-2•a-1	1.5
Mo et al.2006	Forest	23°10´N,112°10´E	N addition	NH4NO3	10g N•m-2•a-1	1.5
Mo et al.2006	Forest	23°10´N,112°10´E	N addition	NH4NO3	15g N•m-2•a-1	1.5
Mo et al.2006	Forest	23°10´N,112°10´E	N addition	NH4NO3	5g N•m-2•a-1	1.5
Mo et al.2006	Forest	23°10´N,112°10´E	N addition	NH4NO3	10g N•m-2•a-1	1.5
Mo et al.2008	Forest	23°10´N,112°10´E	N addition	NH4NO3	5g N•m-2•a-1	3																842	284.06	742	242.49	3	3									685.71	38.07	637.36	60.91	3	3
Mo et al.2008	Forest	23°10´N,112°10´E	N addition	NH4NO3	10g N•m-2•a-1	3																842	284.06	728	252.88	3	3									685.71	38.07	558.24	45.68	3	3
Mo et al.2008	Forest	23°10´N,112°10´E	N addition	NH4NO3	15g N•m-2•a-1	3																842	284.06	868	271.93	3	3									685.71	38.07	509.89	98.97	3	3
Niu et al.2007	Grassland	42°02´N, 116°17´E	Warming	Infrared heater	1.39	2
Niu et al.2007	Grassland	42°02´N, 116°17´E	Warming	Infrared heater	1.39	2
Niu et al.2007	Grassland	42°02´N, 116°17´E	Increasing precipitation	*	*	2
Niu et al.2007	Grassland	42°02´N, 116°17´E	Increasing precipitation	*	*	2
Niu et al.2009	Grassland	42°02´N, 116°17´E	N addition	Urea	10 g N•m-2•a-1	1
Niu et al.2009	Grassland	42°02´N, 116°17´E	N addition	Urea	10 g N•m-2•a-1	1
Niu et al.2009	Grassland	42°02´N, 116°17´E	N addition	Urea	10 g N•m-2•a-1	1
Niu et al.2009	Grassland	42°02´N, 116°17´E	N addition	Urea	10 g N•m-2•a-1	1
Niu et al.2009	Grassland	42°02´N, 116°17´E	N addition	NH4NO3	10 g N•m-2•a-1	2
Niu et al.2009	Grassland	42°02´N, 116°17´E	N addition	NH4NO3	10 g N•m-2•a-1	2
Niu et al.2009	Grassland	42°02´N, 116°17´E	N addition	NH4NO3	10 g N•m-2•a-1	2
Niu et al.2009	Grassland	42°02´N, 116°17´E	N addition	NH4NO3	10 g N•m-2•a-1	2
Niu et al.2009	Grassland	42°02´N, 116°17´E	N addition	NH4NO3	10 g N•m-2•a-1	3
Niu et al.2009	Grassland	42°02´N, 116°17´E	N addition	NH4NO3	10 g N•m-2•a-1	3
Niu et al.2009	Grassland	42°02´N, 116°17´E	N addition	NH4NO3	10 g N•m-2•a-1	3
Niu et al.2009	Grassland	42°02´N, 116°17´E	N addition	NH4NO3	10 g N•m-2•a-1	3
Niu et al.2009	Grassland	42°02´N, 116°17´E	N addition	NH4NO3	10 g N•m-2•a-1	4
Niu et al.2009	Grassland	42°02´N, 116°17´E	N addition	NH4NO3	10 g N•m-2•a-1	4
Niu et al.2009	Grassland	42°02´N, 116°17´E	N addition	NH4NO3	10 g N•m-2•a-1	4
Niu et al.2009	Grassland	42°02´N, 116°17´E	N addition	NH4NO3	10 g N•m-2•a-1	4
Niu et al.2009	Grassland	42°02´N,116°16´E	N addition	NH4NO3	10g N•m-2•a-1	4
Niu et al.2009	Grassland	42°02´N,116°16´E	N addition	NH4NO3	10g N•m-2•a-1	4
Niu et al.2009	Grassland	42°02´N, 116°16´E	Increasing precipitation	*	*	4
Niu et al.2009	Grassland	42°02´N, 116°16´E	Increasing precipitation	*	*	4
Pan et al.2005	Grassland	43°32´-33'N,116°40´E	N addition	NH4NO3	5.25 g N•m-2•a-1	2									46.5	6.3	63.5	7.6	9	9									233.9	10.7	268.7	6.9	9	9
Pan et al.2005	Grassland	43°32´-33'N,116°40´E	N addition	NH4NO3	10.5 g N•m-2•a-1	2									46.5	6.3	82.4	8.4	9	9									233.9	10.7	335.3	6.4	9	9
Pan et al.2005	Grassland	43°32´-33'N,116°40´E	N addition	NH4NO3	17.5 g N•m-2•a-1	2									46.5	6.3	118.5	8.2	9	9									233.9	10.7	350.9	11.1	9	9
Pan et al.2005	Grassland	43°32´-33'N,116°40´E	N addition	NH4NO3	28g N•m-2•a-1	2									46.5	6.3	133.2	7.9	9	9									233.9	10.7	383.6	10.2	9	9
Pan et al.2008	Forest	31°35´N, 102°50´E	Warming	OTC	0.42	2		20.2	0.7	19.4	0.3	6	6
Pan et al.2008	Forest	31°35´N, 102°50´E	Warming	OTC	0.42	2		15.9	0.9	15.6	0.35	6	6
Qi et al.2012	Grassland	44°45' N,123°45' E	N addition	NH4NO3	10g N•m-2•a-1	2
Qi et al.2012	Grassland	44°45' N,123°45' E	N addition	NH4NO3	10g N•m-2•a-1	2
Qi et al.2012	Grassland	44°45' N,123°45' E	N addition	NH4NO3	10g N•m-2•a-1	2
Qi et al.2012	Grassland	44°45' N,123°45' E	N addition	NH4NO3	10g N•m-2•a-1	2
Qi et al.2012	Grassland	44°45'N,123°45'E	Warming	Infrared heater	1.7	2
Qi et al.2012	Grassland	44°45'N,123°45'E	Warming	Infrared heater	1.7	2
Qi et al.2012	Grassland	44°45'N,123°45'E	Warming	Infrared heater	1.7	2
Qi et al.2012	Grassland	44°45'N,123°45'E	Warming	Infrared heater	1.7	2
Rui et al.2011	Grassland	37°37′N, 101°12′E	Warming	Infrared heater	1.2-1.7	3																														2245	644	2211	738	4	4
Rui et al.2011	Grassland	37°37′N, 101°12′E	Warming	Infrared heater	1.2-1.7	3																														2101	266	2407	488	4	4
Shen et al.2002	Grassland	37°37´N, 101°12´E	N addition	Urea	15g N•m-2•a-1	1									93.26	15.36	124.05	21.18	4	4
Shen et al.2002	Grassland	37°37´N, 101°12´E	N addition	Urea	30g N•m-2•a-1	1									93.26	15.36	156.03	40.48	4	4
Shen et al.2002	Grassland	37°37´N, 101°12´E	Increasing precipitation	*	*	1									93.26	15.36	90.13	14.18	4	4
Shen et al.2002	Grassland	37°37´N, 101°12´E	Increasing precipitation	*	*	1									93.26	15.36	87.89	13.44	4	4
Shi et al.2008	Grassland	32°51´N, 103°33´E	Warming	OTC	1.4	1																							321.3	32.13	361.4	36.14	5	5
Shi et al.2008	Grassland	32°51´N, 103°33´E	Warming	OTC	1.4	1									274.5	72.8	266.4	54.3	5	5		8.1	1.8	6.8	1.1	5	5		1808	566	1596	458	5	5
Shi et al.2009	Grassland	32°51´N, 103°33´E	Warming	OTC	1.59	3
Shi et al.2009	Grassland	32°51´N, 103°33´E	Warming	OTC	1.59	3
Shi et al.2010	Grassland	32°51´N, 103°33´E	Warming	OTC	1.53	3									7.49	2.35	22.55	4.19	5	5
Shi et al.2010	Grassland	32°51´N, 103°33´E	Warming	OTC	1.53	3									1.77	0.125	2	0.344	5	5									337.2	16.5	367.8	16.1	5	5
Shi et al.2010	Grassland	32°51´N, 103°33´E	Warming	OTC	1.53	3									0.68	0.08	0.47	0.07	5	5									376.6	5.1	372.1	4.8	5	5
Song et al.2007	Forest	28°29-54´N,103°47-49´E	N addition	NH4NO3	5g N•m-2•a-1	1
Song et al.2007	Forest	28°29-54´N,103°47-49´E	N addition	NH4NO3	10g N•m-2•a-1	1
Song et al.2007	Forest	28°29-54´N,103°47-49´E	N addition	NH4NO3	15g N•m-2•a-1	1
Su et al.2012	Grassland	37°25´N, 104°35´E	N addition	NH4NO3	3.5g N•m-2•a-1	1									69.1429	14.546	73.1429	32.325	8	8
Su et al.2012	Grassland	37°25´N, 104°35´E	N addition	NH4NO3	7g N•m-2•a-1	1									69.1429	14.546	95.4286	37.174	8	8
Su et al.2012	Grassland	37°25´N, 104°35´E	N addition	NH4NO3	14g N•m-2•a-1	1									69.1429	14.546	120	45.255	8	8
Su et al.2012	Grassland	37°25´N, 104°35´E	N addition	NH4NO3	3.5g N•m-2•a-1	2									65.7143	17.779	51.4286	21.011	8	8
Su et al.2012	Grassland	37°25´N, 104°35´E	N addition	NH4NO3	7g N•m-2•a-1	2									65.7143	17.779	44	16.162	8	8
Su et al.2012	Grassland	37°25´N, 104°35´E	N addition	NH4NO3	14g N•m-2•a-1	2									65.7143	17.779	14.2857	4.849	8	8
Su et al.2012	Grassland	37°25´N, 104°35´E	N addition	NH4NO3	3.5g N•m-2•a-1	3									28.5714	8.081	24.5714	6.465	8	8
Su et al.2012	Grassland	37°25´N, 104°35´E	N addition	NH4NO3	7g N•m-2•a-1	3									28.5714	8.081	9.71429	6.465	8	8
Su et al.2012	Grassland	37°25´N, 104°35´E	N addition	NH4NO3	14g N•m-2•a-1	3									28.5714	8.081	6.28571	4.849	8	8
Su et al.2012	Grassland	37°25´N, 104°35´E	N addition	NH4NO3	3.5g N•m-2•a-1	4									10.2857	3.232	9.14286	3.232	8	8
Su et al.2012	Grassland	37°25´N, 104°35´E	N addition	NH4NO3	7g N•m-2•a-1	4									10.2857	3.232	5.71429	3.232	8	8
Su et al.2012	Grassland	37°25´N, 104°35´E	N addition	NH4NO3	14g N•m-2•a-1	4									10.2857	3.232	3.42857	3.232	8	8
Tu et al.2011	Forest	29°95' N,103°38' E	N addition	NH4NO3	5g N•m-2•a-1	1																														0.46	0.002	0.497	0.004	3	3
Tu et al.2011	Forest	29°95' N,103°38' E	N addition	NH4NO3	15g N•m-2•a-1	1																														0.46	0.002	0.553	0.007	3	3
Tu et al.2011	Forest	29°95' N,103°38' E	N addition	NH4NO3	30g N•m-2•a-1	1																														0.46	0.002	0.54	0.008	3	3
Tu et al.2011b	Forest	29°95´N,103°38´ E	N addition	NH4NO3	5g N•m-2•a-1	2																							1038.1	98.971	1038.1	65.981	3	3		190.476	16.495	209.524	8.248	3	3
Tu et al.2012b	Forest	29°95´N,103°38´ E	N addition	NH4NO3	10g N•m-2•a-1	2																							1038.1	98.971	1047.62	65.981	3	3		190.476	16.495	202.381	16.495	3	3
Tu et al.2013b	Forest	29°95´N,103°38´ E	N addition	NH4NO3	15g N•m-2•a-1	2																							1038.1	98.971	1276.19	82.476	3	3		190.476	16.495	226.19	12.371	3	3
Tu et al.2009	Forest	29°95´N,103°38´E	N addition	NH4NO3	5g N•m-2•a-1	1																														0.186	0.05	0.216	0.022	4	4		2.16129	0.419	2.83871	0.645	12	12
Tu et al.2009	Forest	29°95´N,103°38´E	N addition	NH4NO3	15g N•m-2•a-1	1																														0.186	0.05	0.220667	0.016	4	4		2.16129	0.419	2.87097	1.129	12	12
Tu et al.2009	Forest	29°95´N,103°38´E	N addition	NH4NO3	30g N•m-2•a-1	1																														0.186	0.05	0.226667	0.004	4	4		2.16129	0.419	5.29032	1.194	12	12
Wang et al.2008	Forest	23°08′ N,112°35′ E	N addition	NH4NO3	5g N•m-2•a-1	3																														445.17	5.114	491.193	51.136	3	3
Wang et al.2008	Forest	23°08′ N,112°35′ E	N addition	NH4NO3	10g N•m-2•a-1	3																														445.17	5.114	429.83	20.455	3	3
Wang et al.2008	Forest	23°08′ N,112°35′ E	N addition	NH4NO3	5g N•m-2•a-1	3																														555.114	48.58	626.705	51.136	3	3
Wang et al.2008	Forest	23°08′ N,112°35′ E	N addition	NH4NO3	10g N•m-2•a-1	3																														555.114	48.58	498.864	30.682	3	3
Wang et al.2008	Forest	23°08′ N,112°35′ E	N addition	NH4NO3	5g N•m-2•a-1	3																														798.011	38.352	775	20.455	3	3
Wang et al.2008	Forest	23°08′ N,112°35′ E	N addition	NH4NO3	10g N•m-2•a-1	3																														798.011	38.352	749.432	17.898	3	3
Wang et al.2008	Forest	23°08′ N,112°35′ E	N addition	NH4NO3	15g N•m-2•a-1	3																														798.011	38.352	649.716	7.67	3	3
Wang et al.2008b	Forest	26°31´N,109°47´E	N addition	Urea	10g N•m-2•a-1	1		15.56	0.4	14.8	0.58	4	4																							510	46	424	62	4	4
Wang et al.2008b	Forest	26°31´N,109°47´E	N addition	Urea	20g N•m-2•a-1	1		15.56	0.4	14.43	1.42	4	4																							510	46	360	34	4	4
Wang et al.2011	Grassland	32°27´N,102°22´E	Warming	OTC	2.25	1																														0.295	0.027	0.345455	0.036	4	4
Wang et al.2012	Grassland	41°46 N, 111°53′ E	N addition	NH4NO3	10 g N•m-2•a-1	3
Wang et al.2012	Grassland	41°46 N, 111°53′ E	N addition	NH4NO3	10 g N•m-2•a-1	3
Wang et al.2012	Grassland	37°37′N, 101°12′E	Warming	Infrared heater	1.2-1.7	5
Wang et al.2012	Grassland	37°37′N, 101°12′E	Warming	Infrared heater	1.2-1.7	5
Wang et al.2012	Grassland	41°46 N, 111°53′ E	Warming	Infrared heater	0.7-1.2	3
Wang et al.2012	Grassland	41°46 N, 111°53′ E	Warming	Infrared heater	0.7-1.2	3
Wei et al.2008	Forest	42°25´N, 117°15´E	Increasing precipitation	*	*	1									0.607843	0.25	0.388235	0.23	6	6																226.667	23.093	265	20.207	3	3
Wu et al.2013	Forest	26°30'N,117°43'E	N addition	Urea	6g N•m-2•a-1	8		17.8409	3.936	16.9318	2.362	3	3
Wu et al.2013	Forest	26°30'N,117°43'E	N addition	Urea	12g N•m-2•a-2	8		17.8409	3.936	19.0909	2.362	3	3
Wu et al.2013	Forest	26°30'N,117°43'E	N addition	Urea	24g N•m-2•a-3	8		17.8409	3.936	15.2273	0	3	3
Wu et al.2011	Forest	29°10´-17´N,118°45´-122°E	N addition	NH4NO3	10g N•m-2•a-1	3									185.185	58.556	212.963	58.556	10	10									32.967	20.848	32.967	10.424	10	10
Wu et al.2011	Forest	29°10´-17´N,118°45´-122°E	N addition	NH4NO3	10g N•m-2•a-1	3									185.185	58.556	212.963	87.833	10	10									32.967	10.424	32.967	10.424	10	10
Wu et al.2011	Forest	29°10´-17´N,118°45´-122°E	N addition	NH4NO3	10g N•m-2•a-1	3									194.444	87.833	212.963	58.556	10	10									46.1538	10.424	39.5604	10.424	10	10
Wu et al.2011	Forest	29°10´-17´N,118°45´-122°E	N addition	NH4NO3	10g N•m-2•a-1	3									203.704	58.556	212.963	58.556	10	10									46.1538	10.424	36.2637	10.424	10	10
Wu et al.2011	Forest	29°10´-17´N,118°45´-122°E	N addition	NH4NO3	10g N•m-2•a-1	3									277.778	87.833	407.407	117.111	10	10									72.5275	20.848	82.4176	31.273	10	10
Wu et al.2011	Forest	29°10´-17´N,118°45´-122°E	N addition	NH4NO3	10g N•m-2•a-1	3									277.778	87.833	398.148	117.111	10	10									72.5275	31.273	85.7143	20.848	10	10
Wu et al.2011	Forest	29°10´-17´N,118°45´-122°E	N addition	NH4NO3	10g N•m-2•a-1	3									722.222	175.667	1194.44	292.778	10	10									316.484	72.969	412.088	125.09	10	10
Wu et al.2011	Forest	29°10´-17´N,118°45´-122°E	N addition	NH4NO3	10g N•m-2•a-1	3									777.778	204.944	1222.22	263.5	10	10									346.154	62.545	448.352	104.242	10	10
Wu et al.2011	Forest	29°10´-17´N,118°45´-122°E	N addition	NH4NO3	10g N•m-2•a-1	3									768.519	234.222	1092.59	234.222	10	10									375.824	114.666	441.758	93.818	10	10
Wu et al.2011	Forest	29°10´-17´N,118°45´-122°E	N addition	NH4NO3	10g N•m-2•a-1	3									777.778	175.667	1138.89	234.222	10	10									389.011	125.09	464.835	125.09	10	10
Xia et al.2009	Grassland	42°02´N, 116°17´E	N addition	NH4NO3	10g N•m-2•a-1	1									28.7	4.9	34	9.798	6	6
Xia et al.2009	Grassland	42°02´N, 116°17´E	N addition	NH4NO3	10g N•m-2•a-1	1									26.7	8.083	24.7	6.369	6	6
Xia et al.2009	Grassland	42°02´N, 116°17´E	N addition	NH4NO3	10g N•m-2•a-1	2									2.78481	3.101	5.06329	2.48	6	6
Xia et al.2009	Grassland	42°02´N, 116°17´E	N addition	NH4NO3	10g N•m-2•a-1	2									4.05063	1.86	4.55696	1.24	6	6
Xia et al.2009	Grassland	42°02´N, 116°17´E	Warming	Infrared heater	1.79	1									28.7	4.9	26.7	8.083	6	6
Xia et al.2009	Grassland	42°02´N, 116°17´E	Warming	Infrared heater	1.79	1									34	9.798	24.7	6.369	6	6
Xia et al.2009	Grassland	42°02´N, 116°17´E	Warming	Infrared heater	1.79	2									2.78481	3.101	4.05063	1.86	6	6
Xia et al.2009	Grassland	42°02´N, 116°17´E	Warming	Infrared heater	1.79	2									5.06329	2.48	4.55696	1.24	6	6
Xia et al.2012	Grassland	42°02´N, 116°17´E	Warming	Infrared heater	2.1	4
Xiao et al.2007	Grassland	42°02´N, 116°16´E	Increasing precipitation	*	*	1		3.30233	0.208	3.32558	0.26	5	5		0.116	0.0179	0.124	0.0179	5	5																220.37	49.6911	244.444	37.2683	5	5
Xiao et al.2007	Grassland	42°02´N, 116°16´E	Increasing precipitation	*	*	1		3.32558	0.26	3.34884	0.26	5	5		0.124	0.0179	0.136	0.0179	5	5																237.037	37.2683	253.704	37.2683	5	5
Xiao et al.2007	Grassland	42°02´N, 116°16´E	Increasing precipitation	*	*	1		3.32558	0.312	3.39535	0.26	5	5		0.132	0.0179	0.148	0.0179	5	5																244.444	37.2683	270.37	45.5502	5	5
Xiao et al.2007	Grassland	42°02´N, 116°16´E	Increasing precipitation	*	*	1		3.37209	0.26	3.4186	0.312	5	5		0.144	0.0179	0.164	0.0179	5	5																253.704	45.5502	300	53.832	5	5
Xiong et al.2010	Forest	31°41´N, 103°53´E	Warming	Infrared heater	2.09	1																														743.902	390.244	1097.56	707.317	4	4
Xu et al.2008	Grassland	42°45´N, 116°67´E	N addition	Urea	15g N•m-2•a-1	1
Xu et al.2008	Grassland	42°45´N, 116°67´E	N addition	Urea	15g N•m-2•a-1	1
Xu et al.2008	Grassland	42°45´N, 116°67´E	N addition	Urea	15g N•m-2•a-1	2
Xu et al.2008	Grassland	42°45´N, 116°67´E	N addition	Urea	15g N•m-2•a-1	2
Xu et al.2009	Grassland	32°93'N, 104°08'E	Warming	OTC	2.2	1									52.6	13.1	70.7	12.3	4	4
Xu et al.2010	Forest	31°35´N, 102°35´E	Warming	OTC	1.15	1																														394.2	90.8	501.5	73.2	4	4		51.2	5.6	64.4	6.8	4	4
Xu et al.2010	Forest	31°35´N, 102°35´E	Warming	OTC	1.24	1																														244.1	20.2	245.2	20.5	4	4		38.8	6.4	43	5.9	4	4
Xu et al.2010	Forest	32°59'N,104°01' E	Warming	OTC	2.9	1
Yan et al.2010	Grassland	42°02´N, 116°17´E	Increasing precipitation	*	*	2																														223.7	45.839	285.3	46.063	5	5
Yan et al.2010	Grassland	42°02´N, 116°17´E	Increasing precipitation	*	*	2																														280.7	16.994	297.1	21.69	5	5
Yan et al.2010	Grassland	42°02´N, 116°17´E	Increasing precipitation	*	*	2																														284.3	58.361	285.1	17.889	5	5
Yang et al.2010	Forest	31°41'N,103°53'E	Warming	OTC	2.2	3																							88.04	10.53	103.04	4.87	6	6
Yang et al.2010	Grassland	42°02´N, 116°17´E	Warming	Infrared heater	1.39	5
Yang et al.2010	Grassland	42°02´N, 116°17´E	Warming	Infrared heater	1.02	5
Yang et al.2010	Grassland	42°02´N, 116°17´E	Increasing precipitation	*	*	5
Yang et al.2010	Grassland	42°02´N, 116°17´E	Increasing precipitation	*	*	5
Yang et al.2011	Forest	29º 20'-30º20'N,101º30'-102º15' E	Warming	Infrared heater	1.12	1
Yin et al.2008	Forest	31°35´N, 102°35´E	Warming	OTC	0.51	1									0.34	0.07	0.49	0.08	8	8									0.12	0.03	0.22	0.04	8	8
Yin et al.2008	Forest	31°35´N, 102°35´E	Warming	OTC	0.69	1									0.99	0.11	1.27	0.1	8	8									0.51	0.04	0.7	0.06	8	8
Yin et al.2008	Forest	31°35´N, 102°35´E	Warming	OTC	0.51	1									1.52	0.1	2.55	0.16	8	8									0.65	0.06	0.93	0.09	8	8
Yin et al.2008	Forest	31°35´N, 102°35´E	Warming	OTC	0.69	1									1.15	0.12	1.2	0.11	8	8									0.6	0.07	0.64	0.08	8	8
Yin et al.2012	Forest	31°41´N, 103°53´E	Warming	Infrared heater	2.7	5		74.5	4.3	78.6	6.36	4	4																							941.5	89.4	1024.9	88.6	4	4
Yin et al.2012	Forest	31°41´N, 103°53´E	Warming	Infrared heater	2.7	5		73.6	1	71.4	1.4	4	4																							1037.6	41.5	1174.1	109.9	4	4
Yu et al.2007	Forest	39°21'N,124°30'E	N addition	NH4NO3	10g N•m-2•a-1	1																							250.96	30.553	197.29	35.628	3	3
Yu et al.2007	Forest	39°21'N,124°30'E	N addition	NH4NO3	10g N•m-2•a-1	1																							260.97	57.816	269.41	36.65	3	3
Zeng et al.2010	Grassland	42°58'N,122°21'E	N addition	NH4NO3	20g N•m-2•a-1	5		4.79	0.882	4.71	0.563	6	6		260	51.701	520	171.43	6	6		58.3333	10.204	137.5	30.613	6	6		2180	342.86	1970	293.88	6	6
Zhang et al.2012	Forest	28°02-06'N,113°02-07'E	N addition	NH4NO3	5g N•m-2•a-1	1
Zhang et al.2012	Forest	28°02-06'N,113°02-07'E	N addition	NH4NO3	15g N•m-2•a-1	1
Zhang et al.2012	Forest	28°02-06'N,113°02-07'E	N addition	NH4NO3	30g N•m-2•a-1	1
Zhang et al.2008	Forest	23°10´N,112°10´E	N addition	NH4NO3	5g N•m-2•a-1	2
Zhang et al.2008	Forest	23°10´N,112°10´E	N addition	NH4NO3	10g N•m-2•a-1	2
Zhang et al.2008	Forest	23°10´N,112°10´E	N addition	NH4NO3	5g N•m-2•a-1	2
Zhang et al.2008	Forest	23°10´N,112°10´E	N addition	NH4NO3	10g N•m-2•a-1	2
Zhang et al.2008	Forest	23°10´N,112°10´E	N addition	NH4NO3	5g N•m-2•a-1	2
Zhang et al.2008	Forest	23°10´N,112°10´E	N addition	NH4NO3	10g N•m-2•a-1	2
Zhang et al.2008	Forest	23°10´N,112°10´E	N addition	NH4NO3	15g N•m-2•a-1	2
Zhang et al.2009	Grassland	43°38' N,116°42' E	N addition	NH4NO3	1.75 g N•m-2•a-1	3		22.98	0.48	21.47	2.46	9	9
Zhang et al.2009	Grassland	43°38' N,116°42' E	N addition	NH4NO3	10.5 g N•m-2•a-1	3		22.98	0.48	24.01	1.77	9	9
Zhang et al.2009	Grassland	43°38' N,116°42' E	N addition	NH4NO3	28g N•m-2•a-1	3		22.98	0.48	22.17	1.5	9	9
Zhang et al.2011	Forest	23°10´N,112°10´E	N addition	NH4NO3	15g N•m-2•a-1	3
Zhang et al.2011	Forest	23°10´N,112°10´E	N addition	NH4NO3	15g N•m-2•a-1	3
Zhang et al.2012b	Forest	28°02´-06´N,113°02-07´E	N addition	NH4NO3	5g N•m-2•a-1	1
Zhang et al.2012b	Forest	28°02´-06´N,113°02-07´E	N addition	NH4NO3	15g N•m-2•a-1	1
Zhang et al.2012b	Forest	28°02´-06´N,113°02-07´E	N addition	NH4NO3	30g N•m-2•a-1	1
Zhao et al.2009	Forest	31°41´N,103°53´E	N addition	NH4NO3	25g N•m-2•a-1	1
Zhao et al.2009	Forest	31°41´N,103°53´E	N addition	NH4NO3	25g N•m-2•a-1	1
Zhao et al.2009	Forest	31°41´N,103°53´E	N addition	NH4NO3	25g N•m-2•a-1	1
Zhao et al.2009	Forest	31°41´N,103°53´E	N addition	NH4NO3	25g N•m-2•a-1	1
Zhao et al.2009	Forest	31°41´N, 103°53´E	Warming	Infrared heater	2.1	1
Zhao et al.2009	Forest	31°41´N, 103°53´E	Warming	Infrared heater	2.1	1
Zhao et al.2009	Forest	31°41´N, 103°53´E	Warming	Infrared heater	2.1	1
Zhao et al.2009	Forest	31°41´N, 103°53´E	Warming	Infrared heater	2.1	1
Zhao et al.2010	Forest	45°21'N,127°30'E	N addition	NH4NO3	10g N•m-2•a-1	4		73.14	6.946	77.42	5.248	3	3
Zhen et al.2013	Forest	28°06´N,113°01´E	N addition	NH4NO3	5g N•m-2•a-1	2
Zhen et al.2013	Forest	28°06´N,113°01´E	N addition	NH4NO3	15g N•m-2•a-1	2
Zhen et al.2013	Forest	28°06´N,113°01´E	N addition	NH4NO3	30g N•m-2•a-1	2
Zhou et al.2000	Grassland	37°30´N, 101°20´E	Warming	Greenhouse	1.47	1									24.63	2.463	25.5	2.55	8	8
Zhu et al.2013	Forest	23°10'N,113°33'E	N addition	NH4NO3	15g N•m-2•a-1	4
Zhu et al.2013	Forest	23°10'N,113°33'E	N addition	NH4NO3	15g N•m-2•a-1	4
Zhu et al.2013	Forest	23°10'N,113°33'E	N addition	NH4NO3	15g N•m-2•a-1	4
Zhu et al.2013	Forest	23°10'N,113°33'E	N addition	NH4NO3	15g N•m-2•a-1	4
Zhu et al.2013	Forest	23°10'N,113°33'E	N addition	NH4NO3	15g N•m-2•a-1	4
Zhu et al.2013	Forest	23°10'N,113°33'E	N addition	NH4NO3	15g N•m-2•a-1	4
Zhu et al.2011	Grassland	37°37´N, 101°19´E	N addition	NH4Cl	1g N•m-2•a-1	2									349.8	74.6	431.3	93.6	3	3
Zhu et al.2011	Grassland	37°37´N, 101°19´E	N addition	NH4Cl	2g N•m-2•a-2	2									349.8	74.6	370	79	3	3
Zhu et al.2011	Grassland	37°37´N, 101°19´E	N addition	NH4Cl	4g N•m-2•a-3	2									349.8	74.6	370	67.5	3	3
Zhu et al.2011	Grassland	37°37´N, 101°19´E	N addition	(NH4)2SO4	1g N•m-2•a-1	2									349.8	74.6	444.3	100.3	3	3
Zhu et al.2011	Grassland	37°37´N, 101°19´E	N addition	(NH4)2SO4	2g N•m-2•a-2	2									349.8	74.6	387.9	94.7	3	3
Zhu et al.2011	Grassland	37°37´N, 101°19´E	N addition	(NH4)2SO4	4g N•m-2•a-3	2									349.8	74.6	416.8	83.8	3	3
Zhu et al.2011	Grassland	37°37´N, 101°19´E	N addition	KNO3	1g N•m-2•a-1	2									349.8	74.6	426.1	86.5	3	3
Zhu et al.2011	Grassland	37°37´N, 101°19´E	N addition	KNO3	2g N•m-2•a-2	2									349.8	74.6	447.1	114.2	3	3
Zhu et al.2011	Grassland	37°37´N, 101°19´E	N addition	KNO3	4g N•m-2•a-3	2									349.8	74.6	437.3	99.4	3	3
Zong et al.2012	Grassland	30°51'N,91°05'E	N addition	NH4NO3	1g N•m-2•a-1	1									66.6667	5.556	66.1111	6.667	4	4									666.667	47.619	704.762	38.095	4	4
Zong et al.2012	Grassland	30°51'N,91°05'E	N addition	NH4NO3	2g N•m-2•a-2	1									66.6667	5.556	71.1111	10	4	4									666.667	47.619	657.143	66.667	4	4
Zong et al.2012	Grassland	30°51'N,91°05'E	N addition	NH4NO3	4g N•m-2•a-3	1									66.6667	5.556	81.1111	6.667	4	4									666.667	47.619	723.81	57.143	4	4
Zong et al.2012	Grassland	30°51'N,91°05'E	N addition	NH4NO3	1g N•m-2•a-1	1									50	7.778	54.4444	7.778	4	4									695.238	57.143	919.048	57.143	4	4
Zong et al.2012	Grassland	30°51'N,91°05'E	N addition	NH4NO3	2g N•m-2•a-2	1									50	7.778	48.3333	6.667	4	4									695.238	57.143	952.381	66.667	4	4
Zong et al.2012	Grassland	30°51'N,91°05'E	N addition	NH4NO3	4g N•m-2•a-3	1									50	7.778	58.8889	5.556	4	4									695.238	57.143	952.381	66.667	4	4
Zong et al.2013	Grassland	30°51' N,91°05' E	N addition	NH4NO3	4g N•m-2•a-1	2									75	11.667	95	26.667	4	4									700	66.667	966.667	66.667	4	4		309.434	186.164	402.516	95.6	4	4
Zong et al.2013	Grassland	30°51' N,91°06' E	N addition	NH4NO3	4g N•m-2•a-1	2									59.1667	10	73.3333	20	4	4									777.778	88.889	1277.78	222.222	4	4		213.836	70.44	276.73	65.409	4	4
[truncated: 90 more columns]
